# Supplementary material for: An Ultrasensitive Label-Free Aptasensor for Insulin Detection Assisted by Exonuclease III and 2-Aminopurine
Source: Molecules. 2026 Jun 21;31(12):2173. doi: 10.3390/molecules31122173 (PMC13304847; doi:10.3390/molecules31122173)
Supplement: Supplementary file 1 [file molecules-31-02173-s001.zip]

Archive with 1 entries (1 files):
- molecules-4345651-Supplementary.pdf
